# Supplementary material for: A serum-circulating long noncoding RNA signature can discriminate between patients with clear cell renal cell carcinoma and healthy controls
Source: Oncogenesis. 2016 Feb 15;5(2):e192–. doi: 10.1038/oncsis.2015.48 (PMC5154346; doi:10.1038/oncsis.2015.48)
Supplement: Supplementary Table S1 [file oncsis201548x3.xlsx]

## Sheet: Table S1
Table S1. Primer sequence list and statistical results for Training set and Testing set
Genes	Primer sequence (5'to3')	p value in RCC tissues	p value in Training set	p value in Testing set	Genbank accession number
7SK	Forward:AAACAAGCTCTCAAGGTC	0.4285			NR_001445.2
	Reverse:CCTCATTTGGATGTGTCT
BCAR4	Forward:GGACTCATTGTTGTTCTAC	0.168			NR_024049.1
	Reverse:ACCTATGGCTATCATTGTT
BCYRN1	Forward:ATCGAGAATAAGAGGCCGG	0.1901			NR_001568.1
	Reverse:GTTGTTGCTTTAAGGGGAG
BOK-AS1*	Forward:CTTGGCAGTTCTGATTGTG	0.0495	N		NR_033346.1
	Reverse:TTGTCCGCTGTGGATAAG
CASC2	Forward:CTATTCCGAGTAAGAAGTG	N			NR_026939.1
	Reverse:TCTGTGTTGATGTTGATT
CBR3-AS1*	Forward:CTTCTGGTTACAATGATTCTC	0.0053	<0.0001	0.0389	NR_038892.1
	Reverse:CACTTACTGCCTACATTAGA
SUMO1P3*	Forward:ACTGGGAATGGAGGAAGA	0.0373	<0.0001	<0.0001	NR_002190.1
	Reverse:TGAGAAAGGATTGAGGGAAAAG
SChLAP1	Forward:TGGACACAATTTCAAGTCCTCA	0.3262			NR_104319.1
	Reverse:CATGGTGAAAGTGCCTTATACA
PTCSC3	Forward:TCAAACTCCAGGGCTTGAAC	N			NR_049735.2
	Reverse:ATTACGGCTGGGTCTACCT
PCAT29	Forward:ATCGGCATGTGACTTGATT	0.3741			NR_126437.1
	Reverse:CATCTCCCACCTCTGCTCTC
GAS6-AS1	Forward:GTGGGTACTGCATTCCTACCG	N			NR_044995.2
	Reverse:CTCTCCTCTGATGGCAGGAC
FAS-AS1	Forward:GCGTGTGTGTGTGTATTCTTTC	N			NR_028371.1
	Reverse:AGCTTGGAGCTATGCTTGTT
CCAT2	Forward:CCCTGGTCAAATTGCTTAACCT	0.1582			NR_109834.1
	Reverse:TTATTCGTCCCTCTGTTTTATGGAT
AS1DHRS4*	Forward:CCTTATTTGCGAGCGGGTCC	0.0285	0.7495		NR_023921.2
	Reverse:TGAGTCCTCAACAAAGCAGACACCT
ANRASSF1	Forward:CCGCGCAGAATTAGCCTCT	0.6875			NR_109831.1
	Reverse:CCAATGAGGAAAGGGGAAGT
7SL	Forward:GGAGTTCTGGGCTGTAGTGC	N			NR_002715.1
	Reverse:ATCAGCACGGGAGTTTTGAC
CCAT1*	Forward:AGTAGTTGCTTGTCCTAT	0.0263	N		NR_108049.1
	Reverse:AAGTCAGTAAGTCCTAAGT
CDKN2B-AS1*	Forward:TCATCATCATCATCATCATC	0.0187	N		NR_003529.3
	Reverse:TGCTTCTGTCTCTTCATA
DNM3OS	Forward:ATAGAGCAAGTCTGGATT	N			NR_002870.2
	Reverse:GGATGAGGCAATAACATT
DSCAM-AS1	Forward:ACTAGCACAGATGGCATTC	0.285			NR_038896.1
	Reverse:CAGGAAGCATCGTGAACA
GAS5*	Forward:CCTGTGAGGTATGGTGCTGG	0.0328	<0.0001	0.0099	NR_002578.2
	Reverse:CTGTGTGCCAATGGCTTGAG
HIF1A-AS1	Forward:GGTACTTTACGCACCCTGCT	0.466			NR_047116.1
	Reverse:GCTAGGGCAGGAAAGAGCAA
IGF2-AS	Forward:GGTTCCTTCAGGTCACCTTGT	N			NR_028043.1
	Reverse:CTTCCAAGGTGGGGGTGTTT
KCNQ1OT1*	Forward:GCATATCTGTCTTCCGTAT	0.0299	<0.0001	0.061	NR_002728.3
	Reverse:CCTCTTCCTTCGTTCAAT
MEG3*	Forward:TGGCATAGAGGAGGTGAT	0.0017	<0.0001	0.0019	NR_002766.2
	Reverse:AGACAAGTAAGACAAGCAAGA
MIR31HG*	Forward:ACTTCCACGATAGCAATG	0.0074	<0.0001	<0.0001	NR_027054.1
	Reverse:GAATGAATCCTCTGTCCTC
PCA3*	Forward:AATCATACTGGTCACTTATCT	0.0016	<0.0001	0.0003	NR_015342.2
	Reverse:TTAACAACTGGTCCTGAG
PCGEM1	Forward:TAGTTAAGCAGATTCATAGA	0.2379			NR_002769.1
	Reverse:GATGTCATAGTCCTCTTC
PRNCR1	Forward:TCTCAATGCCCAAGAGATGAGC	0.0785			NR_109833.1
	Reverse:GAACTGTGAAGCTGTGAGTAACCATG
TDRG1	Forward:GATTCGTCTGGTTCCTTA	0.241			NR_024015.1
	Reverse:TTCCTCTTGACTGATTCTAA
TUG1*	Forward:TAGCAGTTCCCCAATCCTTG	0.0308	0.4265		NR_002323.1
	Reverse:CACAAATTCCCATCATTCCC
WRAP53	Forward:CAATAGTGCTGATAACAT	N			NM_001143990.1
	Reverse:CAGTAATCATAGATGGTAT
XIST*	Forward:GAACCACCTACACTTGAG	0.0064	0.139		NR_001564.2
	Reverse:TGCTATGCGTTATCTGAG
Yiya	Forward:TATCCTATTCTTAGCAACTG	N			NR_046189.1
	Reverse:ACATACCTGGCATATAGT
EPB41L4A-AS1	Forward:GCTGTGGTTTTTGCTCTGGG	0.0207	<0.0001	<0.0001	NR_015370.2
	Reverse:GCAGTCGACTCACCAGACTC
BANCR	Forward:AGCTTGTATCACCATCTCCATATCA	0.093			NR_047671.2
	Reverse:ACCATAAAAATTATCTGGTCCCTGT
HNF1A-AS1	Forward:TCAAGAAATGGTGGCTAT	N			NR_024345.1
	Reverse:GCTCTGAGACTGGCTGAA
AFAP1-AS1	Forward:TCGCTCAATGGAGTGACGGCA	0.5278			NR_026892.1
	Reverse:CGGCTGAGACCGCTGAGAACTT
AK126698 *	Forward:CTGGCAAGTTCTCATCCACA	0.0486	N		Not provided
	Reverse:ATGTTGGCCAAGTTGGTCTC
GHET1	Forward:CCCCACAAATGAAGACACT	N			NR_130107.1
	Reverse:TTCCCAACACCCTATAAGAT
lncRNA-LET *	Forward:GTTGTTGTTGCATTGGGGT	0.0138	<0.0001	0.001	NR_103844.1
	Reverse:AAGATGGAGAGTGGAGCCT
SPRY4-IT1	Forward:TAAGCTTGTAGAGATGGGGGTTTCATCCTGTTGG	0.072			NR_131221.1
	Reverse:ACTCGAGAAAGACTCCCTTTCCTTAAGCAGATTCAC
BLACAT1	Forward:CCTGCTTGGAAACTAATGACC	N			NR_103783.1
	Reverse:AGGCTCAACTTCCCAGACTCA
JADRR*	Forward:AACCTGAAGAGAGCGT	0.0001	N		Not provided
	Reverse:AGGAAGCGAATGCTCA
TRERNA1	Forward:AATGAAAACACCAGGCCGGG	0.6746			NR_051976.1
	Reverse:TCTCACTCTCTCAAATCGGC
ZFAS1	Forward:AAGCCACGTGCAGACATCTA	0.0024	N		NR_003604.2
	Reverse:CTACTTCCAACACCCGCATT
AK023948	Forward:CAGGGCATGGCTGTGTTT	N			Not provided
	Reverse:GACATTATCAAGTAACTAGTGCTGTCA
LINC00312	Forward:GCAACAGGAGCAAAGCATGG	0.187			NR_024065.2
	Reverse:TGTGCCACTTGGCTTCTCTC
HOTAIR	Forward:GGTAGAAAAAGCAACCACGAAGC	0.3158			NR_003716.3
	Reverse:ACATAAACCTCTGTCTGTGAGTGCC
HULC	Forward:ATCTGCAAGCCAGGAAGAGTC	0.8642			NR_004855.5
	Reverse:CTTGCTTGATGCTTTGGTCTGT
MALAT1*	Forward:AACGCAGACGAAAATGGAAAGA	0.0078	<0.0001	0.0219	NR_002819.10
	Reverse:CCTTCTAACTTCTGCACCACCAGA
MYCNOS	Forward:CGGCTGCACTCTGAGAACCA	N			NR_026766.1
	Reverse:GTTAGAAGCATCGGTCTCCCC
PANDAR*	Forward:CCCAACAAACAAGGGGTGG	0.0269	0.0002	<0.0001	NR_109836.1
	Reverse:GTGGCCAAAGGATCTGACGA
PVT1*	Forward:TCAAGATGGCTGTGCCTGTC	0.0371	0.007	0.0024	NR_003367.2
	Reverse:TTCCACCAGCGTTATTCCCC
WT1-AS	Forward:TAGTTAAGCAGATTCATAGA	0.0702			Not provided
	Reverse:GATGTCATAGTCCTCTTC
CUDR	Forward:GCACCCTAGACCCGAAA	0.8167			NR_015379.3
	Reverse:GCCACCTGGACGGATAT
H19*	Forward:TGCTGCACTTTACAACCACTG	0.0056	N		NR_003958.2
	Reverse:ATGGTGTCTTTGATGTTGGGC
LSINCT5*	Forward:TTCGGCAAGCTCCTTTTCTA	0.0194	N		Not provided
	Reverse:GCCCAAGTCCCAAAAAGTTCT
PTENP1*	Forward:TCAGAACATGGCATACACCAA	0.0094	<0.0001	<0.0001	NR_023917.1
	Reverse:TGATGACGTCCGATTTTTCA
TUC338	Forward:AGCGACAGTGCGAGCTTT	N			NR_109828.1
	Reverse:GGAAGGATTGAGTGAGCCTT
PCAT1*	Forward:TAGAGCCTTGAAGATGAG	0.0571	0.0982		NR_045262.1
	Reverse:TCGTGTAGTTGTAAGATGA
TUSC8	Forward:TGTGAAGAGGAGAACATAAAAGG	N			NR_104174.1
	Reverse:AAGCAAGATAATACAGTGGCGA
HOTTIP	Forward:TTCTGCAGTGAGACCACAGG	0.0742			NR_037843.3
	Reverse:AACAGTGTGGACAGGGAAGG
TERC	Forward:CGGAAACGGAATTCAGCATGT	N			NR_001566.1
	Reverse:CAAACAATAATGAACGTCCTG
HIF1A-AS2*	Forward:AGATCTGTGGCTCAGTTCCTTT	0.0195	N		NR_045406.1
	Reverse:GTAGGAAGTGCCAGAGCCTTA
ACTA2-AS1	Forward:GTGGCAAAGATTCACCTGCC	0.6259			NR_125373.1
	Reverse:AGGAACAGAGGTGGTTCCCT
CTBP1-AS	Forward:ATCTGCCAAGGATGACACCAG	0.0864			NR_104331.1
	Reverse:CCACTGACCAGTCCGTTTGA
DLEU1*	Forward:CCGAGGGGTCGTCTTATAGC	0.0254	0.5987		NR_002605.2
	Reverse:AGGGCGGTTTTAAATGCACG
ESRG	Forward:AACAGCCTTGTACCCTGGTC	N			NR_027122.1
	Reverse:TGCATTGGCTTGTTGCTGAG
HEIH	Forward:ACCCAGCTACCTCTACGCAA	0.285			NR_045680.1
	Reverse:AGCAGTAACAGCAGGTCTCC
KCNQ1DN	Forward:TTTGTAGCGTCGGATCCTGG	0.782			NR_024627.1
	Reverse:CGGTTTATCACAGTGGGGCT
TUSC7	Forward:CTGAGCCAGCTTCACTGGAA	0.337			NR_015391.1
	Reverse:TCGTGCACATAGGCAGTGTT
MIAT	Forward:CTGCCCTCTTCTGGTCTGTG	0.095			NR_003491.3
	Reverse:AGCCCTAACGCCAAATGTGA
NEAT-1*	Forward:CTGGTCATCTGGTAAGCCCG	0.0298	N		NR_028272.1
	Reverse:ACATTCACTCCCCACCCTCT
RMST*	Forward:GATGGCAGTGGGTGACTGAT	0.0376	N		NR_024037.1
	Reverse:GTCAACTCCGTGTCCCTTGT
ncRAN	Forward:TGCCTCAGGAAGTCTCTTGC	0.102			NR_038108.1
	Reverse:ACAGCACTTAACCAAGCCCT
SNHG5*	Forward:ACAATGGCGCTGTCTTCAGT	0.0665	N		Not provided
	Reverse:ACTCGTCCACACTCAGAACG
SOX2-OT	Forward:TTCGGAAAAGTGGCCATCCA	N			NR_004053.3
	Reverse:TCACCCACATCGCCTTACAC
TCL6	Forward:TGCAGATTCGAGTCACGTCC	0.152			NR_028288.1
	Reverse:GCAGATCCAGAGGCGAATGA
TINCR	Forward:GGAGATGCGGACATCCTAGC	N			NR_027064.2
	Reverse:CCCTATGCAAGACGAGGCAT
Linc00963*	Forward:TCTTCCTAGACTCACGGGGC	0.0308	<0.0001	0.0005	NR_038955.1
	Reverse:TAACACGTGGATGACAGCGT
LINC00032	Forward:TGGAGGTTTCCTTGGATCGC	N			NR_026679.1
	Reverse:CCATCAGCAGGTGGGAACTT
* the lncRNAs which were chosen from cancer tissues and were measured in serum.
N: Negative
