# Supplementary material for: A serum-circulating long noncoding RNA signature can discriminate between patients with clear cell renal cell carcinoma and healthy controls
Source: Oncogenesis. 2016 Feb 15;5(2):e192–. doi: 10.1038/oncsis.2015.48 (PMC5154346; doi:10.1038/oncsis.2015.48)
Supplement: Supplementary Table S2 [file oncsis201548x4.xlsx]

## Sheet: Table S2
Table S2. The 5-lncRNA panel in serum of patients with ccRCC in testinging set by multivariate stepwise logistic regression analysis
LncRNA	Regression coefficient	OR (95% CI)	p value
lnc-LET	0.712	2.039(1.092-3.805)	0.025
PVT1	-0.607	0.545(0.325-0.913)	0.021
PANDAR	-0.944	0.389(0.161-0.938)	0.036
PTENP1	1.436	4.203(1.655-10.674)	0.003
linc00963	0.662	1.939(1.064-3.534)	0.031
*Backward stepwise selection was used to determine the diagnostic values of serum lncRNAs for ccRCC. In Training set of this study, the combination of lnc-LET, PVT1, PANDAR, PTENP1 and linc00963 was chosen as the strongest panel for diagnostic markers. The others lncRNAs were excluded by stepwise procedure.
The regression equation: The relative expression level of panel of 5 lncRNAs= - 38.952 + 0.712×lnc-LET - 0.607×PVT1 - 0.944× PANDAR + 1.436×PTENP1 + 0.662×linc00963
