# Supplementary material for: A serum-circulating long noncoding RNA signature can discriminate between patients with clear cell renal cell carcinoma and healthy controls
Source: Oncogenesis. 2016 Feb 15;5(2):e192–. doi: 10.1038/oncsis.2015.48 (PMC5154346; doi:10.1038/oncsis.2015.48)
Supplement: Supplementary Table S3 [file oncsis201548x5.xlsx]

## Sheet: Table S3
Table S3. the AUC value of single lncRNA
variables		AUC	P	95% CI
	LncLET	0.740741	0.00324083	0.59624	0.885242
	PVT1	0.733025	0.00437792	0.582477	0.883572
	PANDAR	0.737654	0.00365874	0.594025	0.881283
	PTENP1	0.839506	3.3004e-05	0.728785	0.950227
	Linc00963	0.812	0	0.69	0.934
	Combination of the five	0.9	0.000137847	0.814	0.986
